# Supplementary material for: Automatic wild bird repellent system that is based on deep-learning-based wild bird detection and integrated with a laser rotation mechanism
Source: Sci Rep. 2024 Jul 10;14:15924. doi: 10.1038/s41598-024-66920-2 (PMC11237150; doi:10.1038/s41598-024-66920-2)
Supplement: Supplementary file 2 — Supplementary Information 2. [file 41598_2024_66920_MOESM2_ESM.xlsx]

## Sheet: 20200310
	bird number	Precp(mm)	Total bird number with system turned on	Total bird number with system turned off	BRRd	BRRh
5	103	0
6	15	0	654	893	26.7637	87.1245
7	130	4
8	170	3.5				10.5263
9	250	4
10	131	0				33.3333
11	143	0
12	187	0				-24.6667
13	157	0
14	109	0.5				8.40336
15	81	0
16	42	0				60.5634
17	132	0
18	0
19	0
20	0
21	0
22	0
23	0
0	0
1	0
2	0
3	0
4	0
5	37	0
6	6	0	342	368	7.06522	89.1892
7	74	0
8	63	0				13.6986
9	72	0
10	45	0				44.4444
11	90	0
12	143	0				-104.286
13	50	0
14	46	0				4.16667
15	46	0
16	39	0				4.87805
17	36	0
18	0
19	0
20	0
21	0
22	0
23	0
0	0
1	0
2	0
3	0
4	0
5	28	0
6	2	0	523	754	30.6366	97.5309
7	134	0
8	87	0				49.5652
9	211	0
10	155	0				13.649
11	148	0
12	162	0				-31.7073
13	98	0
14	67	0				44.856
15	145	0
16	50	0				38.6503
17	18	0
18	0
19	0
20	0
21	0
22	0
23	0
0	0
1	0
2	0
3	0
4	0
5	20	0
6	3	0	436	618	29.4498	96.5517
7	154	0
8	82	0				37.6426
9	109	0
10	223	0				-41.1392
11	207	0
12	74	0				43.7262
13	56	0
14	13	0				79.845
15	73	0
16	41	0				10.8696
17	19	0
18	0
19	0
20	0
21	0
22	0
23	0
0	0
1	0
2	0
3	0
4	0
5	37	0
6	4	0	757	1051	27.9734	91.2088
7	54	3.5
8	67	1.5				-12.605
9	65	2.5
10	223	1				-2.29358
11	371	2.5
12	273	0				16
13	279	0
14	112	0				44
15	121	0
16	78	0				44.6809
17	161	0

## Sheet: 20200417
	bird number	Precp(mm)	Total bird number with system turned on	Total bird number with system turned off	BRRd	BRRh
5	79	0
6	36	0	881	1244	29.1801	54.1401
7	78	0
8	147	0				7.25552
9	239	0
10	247	0				17.9402
11	363	0
12	292	0				20.436
13	371	0
14	82	0				66.7343
15	122	0
16	77	0				20.2073
17	71	0
18	0
19	0
20	0
21	0
22	0
23	0
0	0
1	0
2	0
3	0
4	0
5	60	0
6	64	0	741	909	18.4818	20
7	100	0
8	169	0				-0.895522
9	235	0
10	168	0				26.6376
11	223	0
12	167	0				15.2284
13	171	0
14	107	0				22.4638
15	105	0
16	66	0				26.6667
17	75	0
18	0
19	0
20	0
21	0
22	0
23	0
0	0
1	0
2	0
3	0
4	0
5	41	0
6	60	0	1010	1223	17.4162	44.7005
7	176	0
8	172	0				26.4957
9	292	0
10	170	0				44.2623
11	318	0
12	290	0				2.3569
13	276	0
14	160	0				19.3955
15	121	0
16	158	0				-96.2733
17	40	0
18	0
19	0
20	0
21	0
22	0
23	0
0	0
1	0
2	0
3	0
4	0
5	37	0
6	31	0	883	1152	23.3507	65.5556
7	143	0
8	212	0				-16.8044
9	220	0
10	210	0				-8.52713
11	167	0
12	159	0				25.8741
13	262	0
14	160	0				27.1071
15	177	0
16	111	0				38.3333
17	183	0
18	0
19	0
20	0
21	0
22	0
23	0
0	0
1	0
2	0
3	0
4	0
5	19	0
6	33	0	793	980	19.0816	38.8889
7	89	0
8	148	0				-7.63636
9	186	0
10	110	0				47.9905
11	237	0
12	216	0				-0.699301
13	192	0
14	162	0				21.1679
15	219	0
16	124	0				10.1449
17	57	0

## Sheet: 20200529
	bird number	Precp(mm)	Total bird number with system turned on	Total bird number with system turned off	BRRd	BRRh
5	184	1
6	180	0	786	915	14.0984	15.2941
7	241	0
8	148	0				19.346
9	126	0
10	88	0				37.8092
11	157	0
12	151	0				23.9295
13	240	0
14	135	0				5.26316
15	45	0
16	84	7.5				-11.2583
17	106	0
18	0
19	0
20	0
21	0
22	0
23	0
0	0
1	0
2	0
3	0
4	0
5	229	0
6	147	0	993	1109	10.4599	35.9477
7	230	0
8	186	0				15.4545
9	210	0
10	253	0				2.3166
11	308	0
12	296	0				-9.62963
13	232	0.5
14	47	0				64.9254
15	36	0
16	64	0				0.775194
17	93	0
18	0
19	0
20	0
21	0
22	0
23	0
0	0
1	0
2	0
3	0
4	0
5	183	0
6	130	0	972	996	2.40964	13.9073
7	119	0
8	128	0				31.1828
9	253	0
10	246	0				6.99433
11	276	0
12	286	0				-17.9381
13	209	0
14	103	0				17.6
15	41	0
16	79	0				-13.6691
17	98	0
18	0
19	0
20	0
21	0
22	0
23	0
0	0
1	0
2	0
3	0
4	0
5	72	0
6	88	0	1049	1102	4.80944	11.5578
7	127	0
8	181	0				-4.32277
9	220	0
10	190	0				14.6067
11	225	0
12	270	0				-4.85437
13	290	0
14	161	0				26.9841
15	151	0
16	159	0				-32.5
17	89	0
18	0
19	0
20	0
21	0
22	0
23	0
0	0
1	0
2	0
3	0
4	0
5	110	0
6	142	0	769	761	-1.05125	-20.339
7	126	0
8	143	0				-24.8908
9	103	0
10	139	0				-6.51341
11	158	0
12	194	0				5.36585
13	252	0
14	110	0				30.1587
15	63	0
16	41	0				32.7869
17	59	0

## Sheet: 20200610
	bird number	Precp(mm)	Total bird number with system turned on	Total bird number with system turned off	BRRd	BRRh
5	4	0
6	5	0	449	366	-22.6776	80
7	46	0
8	57	0				-83.871
9	16	0
10	141	0				-442.308
11	36	0
12	68	0				-34.6535
13	65	0
14	14	0				88.1857
15	172	0
16	164	0				-61.5764
17	31	0
18	0
19	0
20	0
21	0
22	0
23	0
0	0
1	0
2	0
3	0
4	0
5	20	0
6	32	0	314	511	38.5519	17.9487
7	58	0
8	114	0				-113.084
9	49	0
10	32	0				-20.7547
11	4	0
12	49	0				64.1026
13	269	0
14	31	0				84.3038
15	126	0
16	56	0				14.5038
17	5	0
18	0
19	0
20	0
21	0
22	0
23	0
0	0
1	0
2	0
3	0
4	0
5	16	0
6	44	0	426	707	39.7454	22.807
7	98	0
8	47	0				40.5063
9	60	0
10	76	0				32.7434
11	166	0
12	123	0				39.8533
13	243	0
14	55	0				64.6302
15	68	0
16	81	0				-15.7143
17	72	0
18	0
19	0
20	0
21	0
22	0
23	0
0	0
1	0
2	0
3	0
4	0
5	18	0
6	36	0	556	932	40.3433	-7.46269
7	49	0
8	60	0				-2.5641
9	68	0
10	143	0				19.888
11	289	0
12	171	0				46.729
13	353	0
14	51	8.5				80.0391
15	158	4
16	95	0				-9.82659
17	15	0
18	0
19	0
20	0
21	0
22	0
23	0
0	0
1	0
2	0
3	0
4	0
5	46	0
6	44	0	741	910	18.5714	33.3333
7	86	0
8	105	0				19.2308
9	174	0
10	173	0				20.0924
11	259	0
12	214	0				13.1846
13	234	0
14	81	0				55.4945
15	130	0
16	124	0				-57.9618
17	27	0
